# Supplementary material for: Flexible tungsten disulfide superstructure engineering for efficient alkaline hydrogen evolution in anion exchange membrane water electrolysers
Source: Nat Commun. 2024 Jul 8;15:5702. doi: 10.1038/s41467-024-50117-2 (PMC11231348; doi:10.1038/s41467-024-50117-2)
Supplement: Supplementary file 4 — Supplementary Data 1 [file 41467_2024_50117_MOESM4_ESM.xlsx]

## Sheet: bilayer edge (1T-WS2)-1
Elements order of POSCAR: S W O H
1
51.6318206787 0.0000000000 0.0000000000
-0.0008552127 6.4483317762 0.0000000000
-1.8715137642 -0.0441891770 12.3438797283
S W O H
90 40 1 2
Cartesian
3.123449851 1.771405300 0.413347171
-1.586172803 0.062661033 12.040886521
0.961324784 1.688819498 3.348178535
3.944438468 0.120472749 3.062590659
2.017289987 0.089788487 6.358011688
3.130118854 1.697138132 9.852588430
8.640968039 1.683000429 0.425431815
5.933179120 0.080162196 0.422469262
6.881635633 1.723987668 3.460186931
9.604657437 0.123705795 3.686956540
5.017477495 1.711989500 6.793738337
7.836835979 0.088920452 6.467192954
8.820898348 1.701239991 9.915431264
5.929543781 0.087964734 9.443302521
14.352914013 1.725188894 0.276774481
11.569419112 0.139840443 0.689356285
12.491857182 1.719940212 3.301086692
15.449769870 0.102246604 3.706533812
10.730753974 1.701252632 6.883934980
13.542154583 0.085445553 6.470587717
14.576773719 1.692004395 9.906852389
11.661470676 0.086635435 9.504812171
20.074920656 1.694203370 0.194305010
17.278815598 0.109832414 0.670642971
18.231114439 1.715396340 3.278830545
21.056871719 0.148578160 3.665021181
16.452577512 1.689164682 6.886761741
19.280650957 0.077103539 6.464588390
20.487870490 1.778363149 9.653901392
17.415762730 0.096694810 9.488604278
23.043866975 0.155747263 0.266393265
25.924283328 1.814151258 2.290295837
22.132808507 1.654480372 6.655856835
23.144259675 0.112461612 9.728001976
3.123302252 4.887184536 0.453822759
49.765137299 3.277771231 12.201839017
0.993332522 4.962452826 3.331378729
3.786854093 3.322097519 3.179005844
1.864180554 3.310606536 6.452047488
3.127613275 4.926198397 9.848922175
8.764837741 4.919100065 0.251272009
6.087451910 3.333473150 0.203056833
6.778697336 4.949342790 3.637753823
9.608706373 3.371032237 3.647875571
5.016811746 4.912902278 6.801119407
7.843231108 3.311710687 6.462378925
8.828518216 4.926215110 9.912752389
5.903452268 3.312167345 9.422207023
14.354333065 4.948260465 0.281625619
11.557934136 3.335723559 0.694886386
12.489194829 4.950900780 3.299815312
15.436168848 3.332392621 3.707595503
10.731712707 4.924861731 6.886366642
13.531211996 3.311841864 6.465353573
14.585353343 4.915391577 9.904654696
11.660762504 3.309050997 9.505639157
20.230387066 4.928666643 0.345727395
17.301164398 3.327733059 0.687973806
18.272007274 4.902208858 3.267523867
21.321595914 3.264008948 3.455187860
16.422738818 4.916237633 6.860073789
19.167263396 3.282348071 6.385871695
20.248807042 4.907910623 9.838183130
17.382016784 3.291689551 9.477495150
22.964885940 3.362489487 0.560103551
23.906301102 5.153073687 3.759575319
21.966644870 4.868896906 6.360257941
25.181319517 3.476782116 8.103189553
51.636651063 3.321960408 -0.142040712
51.917161640 0.106850210 -0.302993207
52.593145462 1.688819498 3.348178535
3.124157465 -1.561147241 0.453822759
3.128468488 -1.522133379 9.848922175
9.603802224 6.572037571 3.686956540
8.829373428 -1.522116666 9.912752389
14.355188278 -1.500071311 0.281625619
14.586208556 -1.532940199 9.904654696
20.231242279 -1.519665133 0.345727395
23.043011762 6.604079040 0.266393265
25.923428115 8.262483034 2.290295837
52.625153201 4.962452826 3.331378729
51.916306427 6.555181986 -0.302993207
2.016434775 6.538120263 6.358011688
5.932323907 6.528493972 0.422469262
7.835980766 6.537252228 6.467192954
13.541299370 6.533777330 6.470587717
15.448914657 6.550578381 3.706533812
19.279795745 6.525435315 6.464588390
21.056016506 6.596909936 3.665021181
23.143404462 6.560793388 9.728001976
51.319224727 1.561765826 1.423249329
1.861191083 0.123003475 1.671163732
1.646876725 1.620798486 8.086685151
3.786615120 0.090026996 8.143109280
5.224900287 1.930747285 1.892983382
7.885360305 6.349241826 1.973737008
7.212847333 1.703536261 8.104942115
9.473980075 0.090222178 8.261511733
10.276864917 1.726740411 2.040974124
13.773847217 0.111672679 1.945259705
12.921566649 1.700197622 8.126086908
15.184508419 0.080813597 8.247230040
16.019377214 1.723506571 2.041862913
19.475844178 0.121839371 1.917090866
18.680088471 1.688747750 8.109249947
21.076726352 6.354450532 8.125655022
21.755844495 1.504193307 1.836250789
24.661997769 6.270107492 1.871208784
24.006196170 1.002129208 7.749030640
51.339975123 5.088443752 1.417472384
1.688767271 3.304620386 1.720650449
1.647970021 5.003673586 8.082303745
3.719760976 3.307245276 8.151132661
5.231985085 4.761071984 1.888391366
7.805586985 3.503812596 1.952061186
7.213741830 4.920523449 8.105423298
9.471855470 3.312104735 8.263511508
10.302656073 4.983619337 2.026371275
13.766915566 3.332821749 1.943210634
12.920189441 4.923250747 8.128951193
15.174814198 3.301217006 8.240922433
16.035239008 4.944047364 2.040332180
19.535915814 3.260515829 1.912820006
18.602656363 4.894211157 8.095449436
20.850091835 3.520691843 8.015905754
22.089737959 5.189657179 2.020730076
24.632117224 3.800855845 2.022100232
23.612556211 5.113530304 7.946347707
53.320587949 3.304620386 1.720650449
22.090593171 -1.258674598 2.020730076
25.828019571 1.170246589 6.622405109
26.110214779 2.126629794 6.592088424
25.902286621 0.729345305 5.753235586

## Sheet: bilayer edge (1T-WS2)-2
Elements order of POSCAR: S W O H
1
51.6318206787 0.0000000000 0.0000000000
-0.0008552127 6.4483317762 0.0000000000
-1.8715137642 -0.0441891770 12.3438797283
S W O H
90 40 1 2
Cartesian
3.123449851 1.771405300 0.413347171
-1.586172803 0.062661033 12.040886521
0.961324784 1.688819498 3.348178535
3.944438468 0.120472749 3.062590659
2.017289987 0.089788487 6.358011688
3.130118854 1.697138132 9.852588430
8.640968039 1.683000429 0.425431815
5.933179120 0.080162196 0.422469262
6.881635633 1.723987668 3.460186931
9.604657437 0.123705795 3.686956540
5.017477495 1.711989500 6.793738337
7.836835979 0.088920452 6.467192954
8.820898348 1.701239991 9.915431264
5.929543781 0.087964734 9.443302521
14.352914013 1.725188894 0.276774481
11.569419112 0.139840443 0.689356285
12.491857182 1.719940212 3.301086692
15.449769870 0.102246604 3.706533812
10.730753974 1.701252632 6.883934980
13.542154583 0.085445553 6.470587717
14.576773719 1.692004395 9.906852389
11.661470676 0.086635435 9.504812171
20.074920656 1.694203370 0.194305010
17.278815598 0.109832414 0.670642971
18.231114439 1.715396340 3.278830545
21.056871719 0.148578160 3.665021181
16.452577512 1.689164682 6.886761741
19.280650957 0.077103539 6.464588390
20.487870490 1.778363149 9.653901392
17.415762730 0.096694810 9.488604278
23.043866975 0.155747263 0.266393265
25.924283328 1.814151258 2.290295837
22.132808507 1.654480372 6.655856835
23.144259675 0.112461612 9.728001976
3.123302252 4.887184536 0.453822759
49.765137843 3.277771231 12.201839017
0.993332522 4.962452826 3.331378729
3.786854093 3.322097519 3.179005844
1.864180554 3.310606536 6.452047488
3.127613275 4.926198397 9.848922175
8.764837741 4.919100065 0.251272009
6.087451910 3.333473150 0.203056833
6.778697336 4.949342790 3.637753823
9.608706373 3.371032237 3.647875571
5.016811746 4.912902278 6.801119407
7.843231108 3.311710687 6.462378925
8.828518216 4.926215110 9.912752389
5.903452268 3.312167345 9.422207023
14.354333065 4.948260465 0.281625619
11.557934136 3.335723559 0.694886386
12.489194829 4.950900780 3.299815312
15.436168848 3.332392621 3.707595503
10.731712707 4.924861731 6.886366642
13.531211996 3.311841864 6.465353573
14.585353343 4.915391577 9.904654696
11.660762504 3.309050997 9.505639157
20.230387066 4.928666643 0.345727395
17.301164398 3.327733059 0.687973806
18.272007274 4.902208858 3.267523867
21.321595914 3.264008948 3.455187860
16.422738818 4.916237633 6.860073789
19.167263396 3.282348071 6.385871695
20.248807042 4.907910623 9.838183130
17.382016784 3.291689551 9.477495150
22.964885940 3.362489487 0.560103551
23.906301102 5.153073687 3.759575319
21.966644870 4.868896906 6.360257941
25.181319517 3.476782116 8.103189553
51.636651607 3.321960408 -0.142040712
51.917161640 0.106850210 -0.302993207
52.593145462 1.688819498 3.348178535
3.124157465 -1.561147241 0.453822759
3.128468488 -1.522133379 9.848922175
9.603802224 6.572037571 3.686956540
8.829373428 -1.522116666 9.912752389
14.355188278 -1.500071311 0.281625619
14.586208556 -1.532940199 9.904654696
20.231242279 -1.519665133 0.345727395
23.043011762 6.604079040 0.266393265
25.923428115 8.262483034 2.290295837
52.625153201 4.962452826 3.331378729
51.916306427 6.555181986 -0.302993207
2.016434775 6.538120263 6.358011688
5.932323907 6.528493972 0.422469262
7.835980766 6.537252228 6.467192954
13.541299370 6.533777330 6.470587717
15.448914657 6.550578381 3.706533812
19.279795745 6.525435315 6.464588390
21.056016506 6.596909936 3.665021181
23.143404462 6.560793388 9.728001976
51.319224727 1.561765826 1.423249329
1.861191083 0.123003475 1.671163732
1.646876725 1.620798486 8.086685151
3.786615120 0.090026996 8.143109280
5.224900287 1.930747285 1.892983382
7.885360305 6.349241826 1.973737008
7.212847333 1.703536261 8.104942115
9.473980075 0.090222178 8.261511733
10.276864917 1.726740411 2.040974124
13.773847217 0.111672679 1.945259705
12.921566649 1.700197622 8.126086908
15.184508419 0.080813597 8.247230040
16.019377214 1.723506571 2.041862913
19.475844178 0.121839371 1.917090866
18.680088471 1.688747750 8.109249947
21.076726352 6.354450532 8.125655022
21.755844495 1.504193307 1.836250789
24.661997769 6.270107492 1.871208784
24.006196170 1.002129208 7.749030640
51.339975123 5.088443752 1.417472384
1.688767271 3.304620386 1.720650449
1.647970021 5.003673586 8.082303745
3.719760976 3.307245276 8.151132661
5.231985085 4.761071984 1.888391366
7.805586985 3.503812596 1.952061186
7.213741830 4.920523449 8.105423298
9.471855470 3.312104735 8.263511508
10.302656073 4.983619337 2.026371275
13.766915566 3.332821749 1.943210634
12.920189441 4.923250747 8.128951193
15.174814198 3.301217006 8.240922433
16.035239008 4.944047364 2.040332180
19.535915814 3.260515829 1.912820006
18.602656363 4.894211157 8.095449436
20.850091835 3.520691843 8.015905754
22.089737959 5.189657179 2.020730076
24.632117224 3.800855845 2.022100232
23.612556211 5.113530304 7.946347707
53.320587949 3.304620386 1.720650449
22.090593171 -1.258674598 2.020730076
25.828019571 1.170246589 6.622405109
26.110214779 2.126629794 6.592088424
25.902286621 0.729345305 5.753235586

## Sheet: bilayer edge (1T-WS2)-3
Elements order of POSCAR: S W O H
1
51.6318206787 0.0000000000 0.0000000000
-0.0008552127 6.4483317762 0.0000000000
-1.8715137642 -0.0441891770 12.3438797283
S W O H
90 40 1 2
Cartesian
3.123449851 1.771405300 0.413347171
-1.586172803 0.062661033 12.040886521
0.961324784 1.688819498 3.348178535
3.944438468 0.120472749 3.062590659
2.017289987 0.089788487 6.358011688
3.130118854 1.697138132 9.852588430
8.640968039 1.683000429 0.425431815
5.933179120 0.080162196 0.422469262
6.881635633 1.723987668 3.460186931
9.604657437 0.123705795 3.686956540
5.017477495 1.711989500 6.793738337
7.836835979 0.088920452 6.467192954
8.820898348 1.701239991 9.915431264
5.929543781 0.087964734 9.443302521
14.352914013 1.725188894 0.276774481
11.569419112 0.139840443 0.689356285
12.491857182 1.719940212 3.301086692
15.449769870 0.102246604 3.706533812
10.730753974 1.701252632 6.883934980
13.542154583 0.085445553 6.470587717
14.576773719 1.692004395 9.906852389
11.661470676 0.086635435 9.504812171
20.074920656 1.694203370 0.194305010
17.278815598 0.109832414 0.670642971
18.231114439 1.715396340 3.278830545
21.056871719 0.148578160 3.665021181
16.452577512 1.689164682 6.886761741
19.280650957 0.077103539 6.464588390
20.487870490 1.778363149 9.653901392
17.415762730 0.096694810 9.488604278
23.043866975 0.155747263 0.266393265
25.924283328 1.814151258 2.290295837
22.132808507 1.654480372 6.655856835
23.144259675 0.112461612 9.728001976
3.123302252 4.887184536 0.453822759
49.765137299 3.277771231 12.201839017
0.993332522 4.962452826 3.331378729
3.786854093 3.322097519 3.179005844
1.864180554 3.310606536 6.452047488
3.127613275 4.926198397 9.848922175
8.764837741 4.919100065 0.251272009
6.087451910 3.333473150 0.203056833
6.778697336 4.949342790 3.637753823
9.608706373 3.371032237 3.647875571
5.016811746 4.912902278 6.801119407
7.843231108 3.311710687 6.462378925
8.828518216 4.926215110 9.912752389
5.903452268 3.312167345 9.422207023
14.354333065 4.948260465 0.281625619
11.557934136 3.335723559 0.694886386
12.489194829 4.950900780 3.299815312
15.436168848 3.332392621 3.707595503
10.731712707 4.924861731 6.886366642
13.531211996 3.311841864 6.465353573
14.585353343 4.915391577 9.904654696
11.660762504 3.309050997 9.505639157
20.230387066 4.928666643 0.345727395
17.301164398 3.327733059 0.687973806
18.272007274 4.902208858 3.267523867
21.321595914 3.264008948 3.455187860
16.422738818 4.916237633 6.860073789
19.167263396 3.282348071 6.385871695
20.248807042 4.907910623 9.838183130
17.382016784 3.291689551 9.477495150
22.964885940 3.362489487 0.560103551
23.906301102 5.153073687 3.759575319
21.966644870 4.868896906 6.360257941
25.181319517 3.476782116 8.103189553
51.636651063 3.321960408 -0.142040712
51.917161640 0.106850210 -0.302993207
52.593145462 1.688819498 3.348178535
3.124157465 -1.561147241 0.453822759
3.128468488 -1.522133379 9.848922175
9.603802224 6.572037571 3.686956540
8.829373428 -1.522116666 9.912752389
14.355188278 -1.500071311 0.281625619
14.586208556 -1.532940199 9.904654696
20.231242279 -1.519665133 0.345727395
23.043011762 6.604079040 0.266393265
25.923428115 8.262483034 2.290295837
52.625153201 4.962452826 3.331378729
51.916306427 6.555181986 -0.302993207
2.016434775 6.538120263 6.358011688
5.932323907 6.528493972 0.422469262
7.835980766 6.537252228 6.467192954
13.541299370 6.533777330 6.470587717
15.448914657 6.550578381 3.706533812
19.279795745 6.525435315 6.464588390
21.056016506 6.596909936 3.665021181
23.143404462 6.560793388 9.728001976
51.319224727 1.561765826 1.423249329
1.861191083 0.123003475 1.671163732
1.646876725 1.620798486 8.086685151
3.786615120 0.090026996 8.143109280
5.224900287 1.930747285 1.892983382
7.885360305 6.349241826 1.973737008
7.212847333 1.703536261 8.104942115
9.473980075 0.090222178 8.261511733
10.276864917 1.726740411 2.040974124
13.773847217 0.111672679 1.945259705
12.921566649 1.700197622 8.126086908
15.184508419 0.080813597 8.247230040
16.019377214 1.723506571 2.041862913
19.475844178 0.121839371 1.917090866
18.680088471 1.688747750 8.109249947
21.076726352 6.354450532 8.125655022
21.755844495 1.504193307 1.836250789
24.661997769 6.270107492 1.871208784
24.006196170 1.002129208 7.749030640
51.339975123 5.088443752 1.417472384
1.688767271 3.304620386 1.720650449
1.647970021 5.003673586 8.082303745
3.719760976 3.307245276 8.151132661
5.231985085 4.761071984 1.888391366
7.805586985 3.503812596 1.952061186
7.213741830 4.920523449 8.105423298
9.471855470 3.312104735 8.263511508
10.302656073 4.983619337 2.026371275
13.766915566 3.332821749 1.943210634
12.920189441 4.923250747 8.128951193
15.174814198 3.301217006 8.240922433
16.035239008 4.944047364 2.040332180
19.535915814 3.260515829 1.912820006
18.602656363 4.894211157 8.095449436
20.850091835 3.520691843 8.015905754
22.089737959 5.189657179 2.020730076
24.632117224 3.800855845 2.022100232
23.612556211 5.113530304 7.946347707
53.320587949 3.304620386 1.720650449
22.090593171 -1.258674598 2.020730076
25.818889175 0.876385385 7.140564004
26.323441779 1.720102680 7.160894319
21.677411647 1.022371218 5.484620418

## Sheet: bilayer edge (1T-WS2)-4
Elements order of POSCAR: S W H
1
51.6318206787 0.0000000000 0.0000000000
-0.0008552127 6.4483317762 0.0000000000
-1.8715137642 -0.0441891770 12.3438797283
S W H
68 38 1
Cartesian
3.121410722 1.767669531 0.386955957
-1.587671039 0.055833681 12.004460147
0.945780849 1.683009313 3.315849935
3.934432967 0.118823394 3.036977088
2.012835489 0.083670498 6.323374665
3.109138645 1.695166096 9.823420255
8.637894002 1.688180873 0.408582438
5.928687121 0.078581773 0.401015636
6.874530006 1.728356506 3.443029181
9.592460541 0.134352593 3.672378339
5.009675410 1.708238597 6.773346219
7.827419044 0.083910291 6.458132897
8.803296274 1.696086502 9.908592444
5.910983925 0.084282635 9.427119643
14.354821644 1.739153133 0.288365366
11.568643412 0.150918335 0.687652834
12.479370356 1.734160577 3.302382720
15.439101108 0.122124737 3.725123705
10.717314304 1.696726347 6.881997008
13.525957674 0.080453311 6.469130927
14.570202675 1.684110531 9.903544445
11.649512162 0.081713897 9.501615326
20.044606449 1.726069440 0.218153395
17.278342298 0.128907188 0.699293130
18.230140477 1.746485354 3.303617313
21.094965519 0.183713115 3.674587804
16.445680310 1.686530621 6.887650531
19.357101587 0.086812780 6.587620199
20.514497583 1.739396581 9.628498063
17.405018630 0.105396284 9.477050755
22.986174117 0.185591757 0.226312684
25.957795821 1.865416547 1.989179167
22.120785202 1.645636661 6.876491371
23.153389292 6.119896117 9.924071942
3.119038745 4.883168138 0.430184225
49.767278818 3.269237912 12.162856638
0.980333250 4.957701901 3.294865536
3.777253419 3.319011265 3.153108457
1.860843745 3.304710548 6.414805900
3.105858415 4.923407502 9.819754000
8.762343999 4.922992759 0.235706382
6.083954311 3.332361776 0.183899124
6.770546813 4.953383502 3.618633085
9.597650212 3.382400624 3.637012920
5.008839326 4.909997869 6.780147516
7.832899895 3.307214549 6.453898641
8.811300139 4.921294299 9.905765682
5.885214639 3.308320325 9.405258963
14.357592067 4.962328752 0.294858244
11.557754331 3.346051109 0.691973219
12.477313526 4.964720919 3.301197791
15.425876775 3.350236132 3.725407705
10.718124798 4.919726785 6.883366979
13.515502103 3.305806811 6.463415601
14.578414403 4.914055804 9.903087543
11.648530571 3.305030987 9.504589974
20.194196474 4.962120168 0.360317851
17.298779587 3.349767549 0.716623919
18.273641221 4.933679164 3.299284466
21.350143323 3.298269672 3.458594762
16.421728599 4.901696349 6.869134581
19.188987054 3.311365833 6.400240207
20.193274999 4.857704012 9.874165845
17.362798223 3.296300576 9.506169634
22.920876238 3.395688082 0.525121000
23.962602042 5.189462468 3.667453211
22.111459967 4.866392126 6.384513496
25.132879426 3.108575077 8.180869573
51.311652400 1.555395193 1.385328918
1.853247391 0.120510676 1.639785724
1.634987291 1.615660042 8.048641593
3.772117184 0.087185895 8.117162230
5.221077526 1.928150675 1.872566616
7.877294889 6.354896537 1.954048453
7.199394754 1.698396603 8.094239858
9.460667067 0.085464856 8.255673536
10.267748722 1.740042896 2.030259544
13.767965258 0.126782164 1.955776736
12.908681210 1.694096886 8.126284826
15.172261911 0.075448998 8.238108180
16.012415704 1.738216950 2.061205664
19.471720659 0.149275103 1.950049086
18.647707277 1.774699941 8.151799253
21.282483894 6.228632719 8.236749980
21.750793047 1.534930125 1.829696337
24.665089561 6.319140891 1.766668461
23.880090465 1.057727134 8.213629692
51.332621140 5.079943179 1.376428979
1.680036080 3.296032162 1.689704328
1.634973806 4.996087053 8.045432241
3.707581476 3.305388894 8.123853164
5.226376460 4.759996311 1.868172150
7.801201411 3.507466615 1.934668547
7.199595889 4.916742667 8.095202959
9.458039380 3.307302347 8.257586493
10.294988947 4.993555961 2.015632047
13.762431571 3.347221931 1.953702834
12.907915276 4.915681743 8.128518571
15.151554512 3.298532332 8.239737136
16.026880106 4.960633539 2.063439961
19.534713874 3.294105780 1.943198310
18.599193007 4.876952245 8.130567641
20.888854984 3.532388633 8.021423163
22.080657482 5.220596541 2.002609410
24.647858385 3.843526221 1.906314666
23.798608352 5.072011277 7.945903312
21.961838133 1.294710567 5.540315783

## Sheet: bilayer edge (2H-WS2)-1
Elements order of POSCAR: S W O H
1
6.3206791878 0.0000000000 0.0000000000
-23.7093388315 35.6258256794 0.0000000000
-0.0072876447 -0.0435659974 12.4101901748
S W O H
126 36 1 2
Cartesian
0.062829937 0.331776757 0.012013064
0.062396103 0.335270480 3.025393356
4.861868566 0.834799905 6.663030905
4.781397630 0.836149425 8.795399893
3.235468785 0.336311501 0.009096669
3.235973282 0.327099214 3.018940170
1.710355927 1.323311426 6.162850906
1.610999296 1.319813378 9.290479257
-1.515843940 3.118658527 12.368169014
-1.510093345 3.159106734 3.078757152
3.249720710 4.109102062 6.144421526
3.235766499 4.055994796 9.297466510
1.640671457 3.117944536 12.368615796
1.654396207 3.157753766 3.078546151
0.083441317 4.059491260 6.160157640
0.069787068 4.106773980 9.314183103
-3.096173851 5.899255001 12.367896063
-3.088511911 5.935400566 3.086339868
1.659571174 6.855034386 6.164464203
1.661125071 6.849365612 9.301623652
0.065141209 5.897608505 12.370092987
0.073314676 5.936034097 3.088548812
-1.498829182 6.852681238 6.175149241
-1.501917834 6.846731402 9.290901628
-4.675221719 8.670740931 12.375057147
-4.667693627 8.709280816 3.091502454
-6.242016939 9.627217362 6.176005449
-6.241982425 9.620403432 9.304416038
-1.514673570 8.669885715 12.375205828
-1.507363211 8.708496292 3.091626539
-3.081748548 9.628326284 6.174963205
-3.081672604 9.620442187 9.303659320
-6.253618061 11.441350063 12.378382861
-6.246716021 11.481025135 3.095982477
-7.825222897 12.398855994 6.180498048
-7.825135790 12.394787306 9.308114563
-3.093234222 11.441349933 12.378419846
-3.086280249 11.481061930 3.095784051
-4.664947820 12.398819851 6.180510623
-4.664915323 12.394822709 9.308312804
-7.833686231 14.210431245 12.380380804
-7.826945395 14.251206613 3.099395291
-9.406416983 15.170500316 6.183067043
-9.406308303 15.168213303 9.310658408
-4.673762443 14.210467517 12.380331244
-4.666716495 14.251135520 3.099382901
-6.246149845 15.170572498 6.182769312
-6.245986571 15.168390106 9.311105190
-9.413914641 16.977308640 12.381063552
-9.406840330 17.019188690 3.099941378
-10.985139288 17.939985492 6.181887953
-10.985193435 17.944322006 9.310261187
-6.253543655 16.978307409 12.380852736
-6.246622605 17.020433813 3.100326210
-7.826422447 17.940306310 6.181838393
-7.826383214 17.944606376 9.310310747
-10.993345631 19.751605189 12.389676130
-10.985272388 19.789898661 3.094654707
-12.562781301 20.707554722 6.178152443
-12.562258834 20.719180027 9.300779648
-7.835515164 19.751888775 12.389949155
-7.829139138 19.790398677 3.094369181
-9.403024525 20.714015223 6.184543864
-9.403329261 20.730083698 9.289982914
-12.574408061 22.555710557 12.349702910
-12.567171646 22.585954040 3.156283782
-14.147250822 23.505984695 6.111385562
-14.129920257 23.545832182 9.323155724
-9.414459148 22.577785270 12.363850524
-9.407255771 22.600058628 3.136774803
-10.972158100 23.510295240 6.111410712
-10.990656337 23.547904719 9.321330872
6.383509124 0.331776757 0.012013064
6.383075291 0.335270480 3.025393356
4.812122893 3.162224524 -0.042021160
4.810585843 3.159106734 3.078757152
1.647959102 3.161510533 -0.041574379
3.231792981 5.942820999 -0.042294111
3.232167277 5.935400566 3.086339868
-1.508556295 3.162224524 -0.042021160
0.072428854 5.941174502 -0.040097188
1.652745114 8.714306928 -0.035133028
1.652985560 8.709280816 3.091502454
-3.070958477 4.109102062 6.144421526
-3.084912689 4.055994796 9.297466510
-3.088886206 5.942820999 -0.042294111
-1.507385925 8.713451712 -0.034984347
-7.828065113 8.713451712 -0.034984347
-7.828042398 8.708496292 3.091626539
-4.667934074 8.714306928 -0.035133028
-6.246330417 11.484916060 -0.031807314
-4.661108014 6.855034386 6.164464203
-4.659554117 6.849365612 9.301623652
-3.085946577 11.484915930 -0.031770329
0.078662249 9.627217362 6.176005449
0.078696762 9.620403432 9.304416038
-9.406625765 11.484915930 -0.031770329
-9.406959436 11.481061930 3.095784051
-7.826398586 14.253997242 -0.029809371
-4.666474799 14.254033515 -0.029858931
-1.504543709 12.398855994 6.180498048
-1.504456602 12.394787306 9.308114563
-10.987153987 14.254033515 -0.029858931
-10.987395683 14.251135520 3.099382901
-9.406626996 17.020874638 -0.029126623
-6.246256011 17.021873406 -0.029337439
-3.085737795 15.170500316 6.183067043
-3.085629115 15.168213303 9.310658408
-12.566935198 17.021873406 -0.029337439
-12.567301793 17.020433813 3.100326210
-10.986057986 19.795171186 -0.020514045
-7.828227519 19.795454772 -0.020241020
-4.664460100 17.939985492 6.181887953
-4.664514247 17.944322006 9.310261187
-14.148906707 19.795454772 -0.020241020
-14.149818326 19.790398677 3.094369181
-14.147101635 17.940306310 6.181838393
-14.147062401 17.944606376 9.310310747
-15.727850691 22.621351267 -0.046339650
-15.727934959 22.600058628 3.136774803
-12.567120416 22.599276554 -0.060487265
-9.407171503 22.621351267 -0.046339650
-15.723703712 20.714015223 6.184543864
-15.724008448 20.730083698 9.289982914
-17.292837288 23.510295240 6.111410712
-17.311335525 23.547904719 9.321330872
4.809581355 1.315501388 1.517207769
1.648537509 1.315004554 1.516624511
3.230515924 4.099122397 1.517977247
0.161169732 2.277023820 7.784019031
0.072260587 4.098684725 1.520918406
3.159971479 2.275491970 7.672351689
1.652331460 6.868684556 1.525113088
-1.500728845 4.992401081 7.729811231
-1.507852054 6.867793510 1.525336479
1.659730113 5.014274107 7.730034622
-6.248038923 9.640179462 1.529717289
-3.084202343 7.780713353 7.733794543
-3.087689954 9.639966185 1.529680027
0.084211982 7.779956910 7.736202282
-7.826877942 12.410931178 1.533105231
-4.662468682 10.552729021 7.742184277
-4.666678854 12.410752720 1.533130103
-1.501947736 10.552552062 7.742084416
-9.407253842 15.178480062 1.535165309
-6.245662753 13.325759929 7.745671246
-6.246742387 15.179228148 1.535289487
-3.085350085 13.325439548 7.745596536
-10.986516663 17.945037295 1.535711396
-7.826052767 16.097299995 7.747694339
-7.826948114 17.945037600 1.535624481
-4.666206221 16.097157637 7.747718749
-12.567145994 20.721317659 1.537225480
-9.405611302 18.867576353 7.744343475
-9.407628847 20.726590483 1.537150955
-12.565718110 18.866540047 7.744964088
-14.124365717 23.333067321 1.551559298
-10.994015739 21.659006273 7.732938704
-11.010972161 23.334885095 1.551534333
-14.131197382 21.658113026 7.733335186
-12.562085877 24.292194362 7.709185298
-15.718051364 24.249526128 7.705971280
-12.552133450 26.220702035 6.660796996
-13.359791236 26.354578580 6.114413915
-11.757904262 26.339447200 6.091305901

## Sheet: bilayer edge (2H-WS2)-2
Elements order of POSCAR: S W O H
1
6.3206791878 0.0000000000 0.0000000000
-23.7093388315 35.6258256794 0.0000000000
-0.0072876447 -0.0435659974 12.4101901748
S W O H
126 36 1 2
Cartesian
0.062829937 0.331776757 0.012013064
0.062396103 0.335270480 3.025393356
4.861868566 0.834799905 6.663030905
4.781397630 0.836149425 8.795399893
3.235468785 0.336311501 0.009096669
3.235973282 0.327099214 3.018940170
1.710355927 1.323311426 6.162850906
1.610999296 1.319813378 9.290479257
-1.515843940 3.118658527 12.368169014
-1.510093345 3.159106734 3.078757152
3.249720710 4.109102062 6.144421526
3.235766499 4.055994796 9.297466510
1.640671457 3.117944536 12.368615796
1.654396207 3.157753766 3.078546151
0.083441317 4.059491260 6.160157640
0.069787068 4.106773980 9.314183103
-3.096173851 5.899255001 12.367896063
-3.088511911 5.935400566 3.086339868
1.659571174 6.855034386 6.164464203
1.661125071 6.849365612 9.301623652
0.065141209 5.897608505 12.370092987
0.073314676 5.936034097 3.088548812
-1.498829182 6.852681238 6.175149241
-1.501917834 6.846731402 9.290901628
-4.675221719 8.670740931 12.375057147
-4.667693627 8.709280816 3.091502454
-6.242016939 9.627217362 6.176005449
-6.241982425 9.620403432 9.304416038
-1.514673570 8.669885715 12.375205828
-1.507363211 8.708496292 3.091626539
-3.081748548 9.628326284 6.174963205
-3.081672604 9.620442187 9.303659320
-6.253618061 11.441350063 12.378382861
-6.246716021 11.481025135 3.095982477
-7.825222897 12.398855994 6.180498048
-7.825135790 12.394787306 9.308114563
-3.093234222 11.441349933 12.378419846
-3.086280249 11.481061930 3.095784051
-4.664947820 12.398819851 6.180510623
-4.664915323 12.394822709 9.308312804
-7.833686231 14.210431245 12.380380804
-7.826945395 14.251206613 3.099395291
-9.406416983 15.170500316 6.183067043
-9.406308303 15.168213303 9.310658408
-4.673762443 14.210467517 12.380331244
-4.666716495 14.251135520 3.099382901
-6.246149845 15.170572498 6.182769312
-6.245986571 15.168390106 9.311105190
-9.413914641 16.977308640 12.381063552
-9.406840330 17.019188690 3.099941378
-10.985139288 17.939985492 6.181887953
-10.985193435 17.944322006 9.310261187
-6.253543655 16.978307409 12.380852736
-6.246622605 17.020433813 3.100326210
-7.826422447 17.940306310 6.181838393
-7.826383214 17.944606376 9.310310747
-10.993345631 19.751605189 12.389676130
-10.985272388 19.789898661 3.094654707
-12.562781301 20.707554722 6.178152443
-12.562258834 20.719180027 9.300779648
-7.835515164 19.751888775 12.389949155
-7.829139138 19.790398677 3.094369181
-9.403024525 20.714015223 6.184543864
-9.403329261 20.730083698 9.289982914
-12.574408061 22.555710557 12.349702910
-12.567171646 22.585954040 3.156283782
-14.147250822 23.505984695 6.111385562
-14.129920257 23.545832182 9.323155724
-9.414459148 22.577785270 12.363850524
-9.407255771 22.600058628 3.136774803
-10.972158100 23.510295240 6.111410712
-10.990656337 23.547904719 9.321330872
6.383509124 0.331776757 0.012013064
6.383075291 0.335270480 3.025393356
4.812122893 3.162224524 -0.042021160
4.810585843 3.159106734 3.078757152
1.647959102 3.161510533 -0.041574379
3.231792981 5.942820999 -0.042294111
3.232167277 5.935400566 3.086339868
-1.508556295 3.162224524 -0.042021160
0.072428854 5.941174502 -0.040097188
1.652745114 8.714306928 -0.035133028
1.652985560 8.709280816 3.091502454
-3.070958477 4.109102062 6.144421526
-3.084912689 4.055994796 9.297466510
-3.088886206 5.942820999 -0.042294111
-1.507385925 8.713451712 -0.034984347
-7.828065113 8.713451712 -0.034984347
-7.828042398 8.708496292 3.091626539
-4.667934074 8.714306928 -0.035133028
-6.246330417 11.484916060 -0.031807314
-4.661108014 6.855034386 6.164464203
-4.659554117 6.849365612 9.301623652
-3.085946577 11.484915930 -0.031770329
0.078662249 9.627217362 6.176005449
0.078696762 9.620403432 9.304416038
-9.406625765 11.484915930 -0.031770329
-9.406959436 11.481061930 3.095784051
-7.826398586 14.253997242 -0.029809371
-4.666474799 14.254033515 -0.029858931
-1.504543709 12.398855994 6.180498048
-1.504456602 12.394787306 9.308114563
-10.987153987 14.254033515 -0.029858931
-10.987395683 14.251135520 3.099382901
-9.406626996 17.020874638 -0.029126623
-6.246256011 17.021873406 -0.029337439
-3.085737795 15.170500316 6.183067043
-3.085629115 15.168213303 9.310658408
-12.566935198 17.021873406 -0.029337439
-12.567301793 17.020433813 3.100326210
-10.986057986 19.795171186 -0.020514045
-7.828227519 19.795454772 -0.020241020
-4.664460100 17.939985492 6.181887953
-4.664514247 17.944322006 9.310261187
-14.148906707 19.795454772 -0.020241020
-14.149818326 19.790398677 3.094369181
-14.147101635 17.940306310 6.181838393
-14.147062401 17.944606376 9.310310747
-15.727850691 22.621351267 -0.046339650
-15.727934959 22.600058628 3.136774803
-12.567120416 22.599276554 -0.060487265
-9.407171503 22.621351267 -0.046339650
-15.723703712 20.714015223 6.184543864
-15.724008448 20.730083698 9.289982914
-17.292837288 23.510295240 6.111410712
-17.311335525 23.547904719 9.321330872
4.809581355 1.315501388 1.517207769
1.648537509 1.315004554 1.516624511
3.230515924 4.099122397 1.517977247
0.161169732 2.277023820 7.784019031
0.072260587 4.098684725 1.520918406
3.159971479 2.275491970 7.672351689
1.652331460 6.868684556 1.525113088
-1.500728845 4.992401081 7.729811231
-1.507852054 6.867793510 1.525336479
1.659730113 5.014274107 7.730034622
-6.248038923 9.640179462 1.529717289
-3.084202343 7.780713353 7.733794543
-3.087689954 9.639966185 1.529680027
0.084211982 7.779956910 7.736202282
-7.826877942 12.410931178 1.533105231
-4.662468682 10.552729021 7.742184277
-4.666678854 12.410752720 1.533130103
-1.501947736 10.552552062 7.742084416
-9.407253842 15.178480062 1.535165309
-6.245662753 13.325759929 7.745671246
-6.246742387 15.179228148 1.535289487
-3.085350085 13.325439548 7.745596536
-10.986516663 17.945037295 1.535711396
-7.826052767 16.097299995 7.747694339
-7.826948114 17.945037600 1.535624481
-4.666206221 16.097157637 7.747718749
-12.567145994 20.721317659 1.537225480
-9.405611302 18.867576353 7.744343475
-9.407628847 20.726590483 1.537150955
-12.565718110 18.866540047 7.744964088
-14.124365717 23.333067321 1.551559298
-10.994015739 21.659006273 7.732938704
-11.010972161 23.334885095 1.551534333
-14.131197382 21.658113026 7.733335186
-12.562085877 24.292194362 7.709185298
-15.718051364 24.249526128 7.705971280
-12.552133450 26.220702035 6.660796996
-13.359791236 26.354578580 6.114413915
-11.757904262 26.339447200 6.091305901

## Sheet: bilayer edge (2H-WS2)-3
Elements order of POSCAR: S W O H
1
6.3206791878 0.0000000000 0.0000000000
-23.7093388315 35.6258256794 0.0000000000
-0.0072876447 -0.0435659974 12.4101901748
S W O H
127 36 1 2
Cartesian
0.060839979 0.318098911 0.001166558
0.061789834 0.307814721 3.011903541
4.855692238 0.845363725 6.647592522
4.775395038 0.834461182 8.779055372
3.226168950 0.278710683 12.408638901
3.233685777 0.301809968 3.007336603
1.704432374 1.331643421 6.153989980
1.606118776 1.321699162 9.280985883
-1.520685624 3.103625921 12.367734808
-1.513931995 3.132026744 3.080035547
3.244070961 4.116384737 6.140115334
3.230803358 4.058642581 9.294189617
1.636572294 3.103695232 12.368330270
1.649753370 3.131923086 3.079092239
0.078253208 4.066060075 6.156260874
0.064049358 4.108495885 9.310844814
-3.101884761 5.881091308 12.376546173
-3.094023992 5.910858663 3.095250354
1.653856299 6.858141825 6.162267649
1.655155217 6.853860846 9.299849099
0.059452368 5.880372264 12.378432421
0.067318019 5.911529680 3.096913396
-1.504741511 6.856181501 6.172654956
-1.507386407 6.851119707 9.289039791
-4.681740253 8.649927628 12.387504163
-4.674697008 8.687076527 3.104285111
-6.244327966 9.627491092 6.169105481
-6.244571503 9.627551678 9.297875567
-1.521499820 8.649393523 12.387368057
-1.514534415 8.686505289 3.104595047
-3.084122738 9.628313450 6.168336188
-3.084342317 9.627482721 9.297254954
-6.264100782 11.413433953 12.384426250
-6.256714610 11.465076424 3.102758360
-7.823234303 12.396772994 6.164737154
-7.823367199 12.402782831 9.293705850
-3.103713649 11.413505305 12.384364855
-3.096389231 11.465325974 3.102746154
-4.663233852 12.397556089 6.165171361
-4.663536212 12.403425379 9.293346353
-7.845164931 14.177408577 12.369683191
-7.837438959 14.240628733 3.088461897
-9.403603290 15.166677482 6.155714972
-9.403529489 15.177784255 9.283901800
-4.685289834 14.177480235 12.369534510
-4.677668108 14.240628428 3.088548812
-6.246119469 15.168281264 6.155553716
-6.246155673 15.179172783 9.283963935
-9.425952060 16.941126958 12.346575547
-9.418199349 17.012542392 3.065118472
-10.982848486 17.933778062 6.143329722
-10.982925604 17.950026411 9.268302162
-6.265732718 16.943122956 12.346290021
-6.258141482 17.014607391 3.065440983
-7.829362033 17.943164552 6.138874479
-7.829129618 17.959062283 9.272385333
-11.003202117 19.710231385 12.321990712
-10.995832380 19.786736829 3.031139384
-12.553053274 20.702921385 6.127928694
-12.553643809 20.720473504 9.257145931
-7.849826353 19.709692610 12.323033696
-7.842769666 19.787557880 3.030742162
-9.443322240 20.727223454 6.136677555
-9.438634371 20.747441654 9.246820389
-12.589839993 22.496204414 12.241510811
-12.578364076 22.583149375 3.041836812
-14.131467660 23.405575368 5.942991724
-14.099389616 23.432484879 9.379696553
-9.426449883 22.532969187 12.261726948
-9.426569802 22.615830197 3.018046606
-11.008959684 23.702801448 6.237435729
-11.016447385 23.731347772 9.147389986
3.233456595 0.322276680 -0.001551274
6.381519167 0.318098911 0.001166558
6.382469022 0.307814721 3.011903541
4.807281208 3.147191918 -0.042455367
4.806747193 3.132026744 3.080035547
1.643859938 3.147261229 -0.041859905
3.226082072 5.924657306 -0.033644001
3.226655196 5.910858663 3.095250354
-1.513397980 3.147191918 -0.042455367
0.066740013 5.923938262 -0.031757754
1.646226579 8.693493625 -0.022686012
1.645982180 8.687076527 3.104285111
-3.076608226 4.116384737 6.140115334
-3.089875829 4.058642581 9.294189617
-3.094597116 5.924657306 -0.033644001
-1.514212175 8.692959521 -0.022822118
-7.834891363 8.692959521 -0.022822118
-7.835213603 8.686505289 3.104595047
-4.674452608 8.693493625 -0.022686012
-6.256813137 11.456999951 -0.025763924
-4.666822889 6.858141825 6.162267649
-4.665523970 6.853860846 9.299849099
-3.096426004 11.457071302 -0.025825320
0.076351222 9.627491092 6.169105481
0.076107685 9.627551678 9.297875567
-9.417105192 11.457071302 -0.025825320
-9.417068419 11.465325974 3.102746154
-7.837877287 14.220974574 -0.040506984
-4.678002189 14.221046232 -0.040655665
-1.502555115 12.396772994 6.164737154
-1.502688011 12.402782831 9.293705850
-10.998681377 14.221046232 -0.040655665
-10.998347295 14.240628428 3.088548812
-9.418664415 16.984692956 -0.063614628
-6.258445073 16.986688953 -0.063900154
-3.082924102 15.166677482 6.155714972
-3.082850301 15.177784255 9.283901800
-12.579124261 16.986688953 -0.063900154
-12.578820670 17.014607391 3.065440983
-10.995914472 19.753797382 -0.088199463
-7.842538708 19.753258608 -0.087156479
-4.662169299 17.933778062 6.143329722
-4.662246416 17.950026411 9.268302162
-14.163217896 19.753258608 -0.087156479
-14.163448854 19.787557880 3.030742162
-14.150041221 17.943164552 6.138874479
-14.149808805 17.959062283 9.272385333
-15.739841426 22.576535185 -0.148463227
-15.747248990 22.615830197 3.018046606
-12.582552348 22.539770411 -0.168679364
-9.419162238 22.576535185 -0.148463227
-15.764001428 20.727223454 6.136677555
-15.759313559 20.747441654 9.246820389
-17.329638872 23.702801448 6.237435729
-17.337126573 23.731347772 9.147389986
4.808409136 1.295897820 1.509724451
1.647573421 1.296111668 1.509674798
3.225995084 4.078087859 1.522370447
0.155278817 2.281537135 7.777093913
0.066863310 4.077690199 1.524045786
3.154829874 2.281933413 7.664210496
1.646334193 6.847343509 1.535612091
-1.506067196 4.996863486 7.727105391
-1.514182639 6.846773498 1.535723786
1.653982972 5.018377738 7.728209770
-6.255733439 9.618509895 1.542611457
-3.089813995 7.784428330 7.730928186
-3.094976834 9.618651165 1.542896890
0.078524651 7.783815162 7.733050400
-7.837768135 12.388478315 1.535339047
-4.663718933 10.556537582 7.733074810
-4.677552020 12.388407091 1.535363920
-1.503319624 10.556324218 7.733062235
-9.418307209 15.156738425 1.517778636
-6.243927043 13.329390587 7.726447793
-6.257934130 15.158056427 1.517666941
-3.081878816 13.328000125 7.726634199
-10.998052484 17.924137715 1.491679995
-7.825848959 16.106317247 7.715949160
-7.839063519 17.923459501 1.491915869
-4.664014667 16.097803215 7.715949160
-12.579036181 20.692341867 1.459512815
-9.407750865 18.882512745 7.700808139
-9.420997079 20.703777857 1.459190118
-12.566415600 18.867621975 7.700498203
-14.124607349 23.319962148 1.428524539
-11.020486716 21.671651378 7.693052332
-11.038305350 23.322518815 1.420656482
-14.128017688 21.634226536 7.687864781
-12.946011231 24.479037458 7.631919415
-15.468715500 24.217313064 7.667288408
-12.249829480 26.276582321 7.487911430
-12.885529593 27.010694516 7.546984270
-10.900086718 23.440919587 4.896775566

## Sheet: bilayer edge (2H-WS2)-4
Elements order of POSCAR: S W H
1
6.3206791878 0.0000000000 0.0000000000
-23.7093388315 35.6258256794 0.0000000000
-0.0072876447 -0.0435659974 12.4101901748
S W H
72 36 1
Cartesian
0.060396561 0.315952980 0.003549314
0.061288091 0.309058185 3.012883835
4.856416976 0.846323258 6.648275270
4.775200352 0.834922772 8.779489579
3.233139660 0.320129573 0.001166558
3.233329320 0.303623318 3.008354252
1.704580241 1.330711615 6.155541141
1.606153398 1.321057574 9.281109414
-1.521784710 3.102488805 12.366903379
-1.515563736 3.134419182 3.078422066
3.244283145 4.115886380 6.140003638
3.231122316 4.058998486 9.294276902
1.634991453 3.102238257 12.367275451
1.648486321 3.133994188 3.077751893
0.078553622 4.065418963 6.156211314
0.064300311 4.109029025 9.311179900
-3.105211215 5.880004359 12.371631573
-3.097357316 5.914333989 3.089727902
1.653620279 6.856936096 6.160641777
1.654806788 6.854257634 9.298422209
0.056499017 5.878856871 12.373679077
0.064222936 5.915110272 3.091800370
-1.505023352 6.855082571 6.171153355
-1.507322337 6.851696001 9.287289649
-4.686007094 8.649250407 12.377476722
-4.678497455 8.690243452 3.095275134
-6.244898521 9.626433227 6.166189195
-6.245429262 9.627704319 9.294921925
-1.525540846 8.648253169 12.377402752
-1.518321612 8.689103761 3.095101488
-3.084910797 9.626898189 6.165605937
-3.085166550 9.627386246 9.294189617
-6.266624873 11.414855722 12.375019422
-6.259164987 11.463899290 3.093289581
-7.824953205 12.396180528 6.161113339
-7.825361355 12.403226375 9.288940670
-3.106246103 11.415034267 12.374969862
-3.098791494 11.464077035 3.093165496
-4.664716430 12.396713969 6.161287170
-4.664803878 12.403725304 9.288965080
-7.847085763 14.179669633 12.364967571
-7.839856234 14.237509818 3.083795838
-9.404986457 15.169964939 6.152897806
-9.405081980 15.178369784 9.279521267
-4.687191458 14.179741250 12.364830726
-4.679734944 14.237580301 3.083981873
-6.247287329 15.169431541 6.152711770
-6.246905843 15.178047834 9.279893339
-9.426974730 16.942305799 12.345880224
-9.419639295 17.009833696 3.065180422
-10.987508445 17.941502409 6.145377225
-10.987531220 17.950492419 9.267421173
-6.266830736 16.943302633 12.345917949
-6.259136014 17.010973561 3.065304508
-7.827032855 17.949708405 6.142088497
-7.826942257 17.958459896 9.270982852
-11.004510285 19.709655989 12.323182377
-10.997837596 19.783451479 3.033658634
-12.542876298 20.725983291 6.144558002
-12.555423326 20.732661398 9.255557045
-7.848118257 19.708756411 12.325987338
-7.840484889 19.784486445 3.032814631
-9.430271877 20.725662822 6.144508442
-9.418056881 20.733016876 9.255917281
-12.589518380 22.502696351 12.249230372
-12.576212142 22.585498700 3.042221644
-14.145972538 23.441860170 5.948104935
-14.145621175 23.433558880 9.388904401
-9.425039914 22.519533742 12.263017733
-9.424823892 22.602789286 3.028533218
-10.984555357 23.693794998 6.266103735
-10.986040577 23.739605112 9.179681067
4.808077149 1.296109795 1.510208495
1.647361447 1.296324429 1.509972622
3.224337233 4.078880963 1.519727111
0.155564010 2.281993821 7.778868466
0.065495598 4.078764147 1.522531795
3.154991285 2.281862707 7.664012255
1.642946162 6.849575141 1.529146422
-1.505787210 4.996614937 7.726832440
-1.517316982 6.848007929 1.529022337
1.654030751 5.018022833 7.727837699
-6.259187469 9.618902780 1.532013149
-3.090019923 7.783615784 7.729053774
-3.098718986 9.619117120 1.532050411
0.078435939 7.783501535 7.731051717
-7.839588734 12.388543211 1.527135996
-4.664672512 10.555800606 7.729786081
-4.679419878 12.388685483 1.527135996
-1.504277652 10.555337602 7.729811231
-9.420248494 15.156534803 1.514688518
-6.245453437 13.328550034 7.722116820
-6.260004439 15.157248330 1.514676128
-3.083981045 13.328586351 7.722054685
-10.999171215 17.922853704 1.492089607
-7.825766138 16.107039054 7.713578406
-7.839644405 17.921925347 1.492809340
-4.666334652 16.100342413 7.713057653
-12.577754064 20.692902416 1.461945242
-9.408299440 18.878584059 7.703911201
-9.420903420 20.697925837 1.462143760
-12.566497675 18.878547961 7.703911201
-14.140177737 23.316236008 1.434419433
-10.986609824 21.671083008 7.712809113
-11.020603094 23.318371174 1.425037292
-14.146780417 21.655312938 7.699244403
-12.857157317 24.309560161 7.663788864
-15.433952805 24.309701519 7.664049240
-10.973379155 23.454059050 4.918704490

## Sheet: monolayer edge (1T-WS2)-1
Elements order of POSCAR: S W
1
40.0000000000 0.0000000000 0.0000000000
-0.0008552127 6.4483317762 0.0000000000
-2.2485099874 -0.0530906091 14.8304209051
S W
35 14
Cartesian
0.284054812 0.074434350 9.299697154
2.116216842 0.079737620 6.490726340
3.266868064 1.687896414 9.973591749
5.107903006 1.701248281 6.879728390
7.902884732 0.078771218 6.530116127
8.930549521 1.691962822 9.972523923
6.045262253 0.077132515 9.542100741
10.782830139 1.693650507 6.900001616
13.576390498 0.061480021 6.426540535
14.689966185 1.678842134 9.727065363
11.750389327 0.079646647 9.520684994
16.238777071 1.705453572 6.553414713
19.457638937 0.104351289 7.245357602
17.458698441 0.063767402 9.525253310
1.970993866 3.301028650 6.582245133
3.263781574 4.915485254 9.970283963
5.107026839 4.902627695 6.886402303
7.909391472 3.299406670 6.527387337
8.937080766 4.918841619 9.969364643
6.021016015 3.301778842 9.521382440
10.784239144 4.916186289 6.903190067
13.554073238 3.316902797 6.435023476
14.567133909 4.924809450 9.896458112
11.750013870 3.301896671 9.522717223
16.314307909 4.903161025 6.407809823
19.606994867 3.308613540 7.077165716
17.322476282 3.329861655 9.679785773
3.264636786 -1.532846522 9.970283963
8.937935979 -1.529490157 9.969364643
0.283199599 6.522766126 9.299697154
2.115361629 6.528069397 6.490726340
7.902029519 6.527102994 6.530116127
13.575535285 6.509811797 6.426540535
19.456783724 6.552683065 7.245357602
17.457843228 6.512099178 9.525253310
1.767434113 1.613651872 8.222341100
3.901127028 0.081098947 8.255784033
7.303064793 1.691282445 8.179332814
9.554359771 0.082937664 8.305955063
13.011911354 1.680447667 8.095140740
15.312942018 6.373303830 8.140433184
17.995999107 1.863229728 7.942698847
1.768510866 4.990417860 8.218618736
3.837266719 3.298133140 8.264712049
7.304145145 4.910367001 8.177568426
9.552136302 3.304238460 8.310152114
12.976430865 4.916180263 8.118958212
15.313870920 3.457166134 8.139231880
17.998762864 4.763458198 7.936974309

## Sheet: monolayer edge (1T-WS2)-2
Elements order of POSCAR: S W O H
1
51.6318206787 0.0000000000 0.0000000000
-0.0008552127 6.4483317762 0.0000000000
-2.6982119849 -0.0637087310 17.7965050862
S W O H
41 18 1 2
Cartesian
-2.305756562 0.639355631 17.711081476
2.104754541 0.073625964 6.567800133
3.263069985 1.688625637 10.079745151
5.084180673 1.699435238 6.946687802
7.903348973 0.072948910 6.495742029
8.938606457 1.683493569 9.964227940
6.074188183 0.073442885 9.576654814
10.786694416 1.681276075 6.871194975
13.600811517 0.064702135 6.387486212
14.660614155 1.668144825 9.842232702
11.769358122 0.067099685 9.489648559
16.487391516 1.668213350 6.757279503
19.360910603 0.038950089 6.325518533
20.507948382 1.747570195 9.488811624
17.502979513 0.072495629 9.351315582
22.106240205 1.610544994 6.453119327
23.060439900 0.034848976 9.692118988
-2.320008595 2.549639684 17.715210653
1.961358789 3.298201496 6.671322334
3.259903943 4.910949075 10.082823460
5.085118670 4.899007333 6.944854819
7.910287727 3.297091769 6.493126208
8.938458608 4.907200805 9.964423119
6.051665343 3.298017965 9.559606370
10.787563844 4.906773116 6.872174051
13.586800164 3.291292394 6.380367489
14.673367093 4.893924274 9.841787185
11.768161055 3.290268809 9.490644607
16.464666086 4.889782387 6.735104963
19.240799010 3.271531723 6.204627010
20.284721140 4.861217713 9.688862472
17.457899870 3.256619821 9.350603816
22.152454870 4.828907718 6.222458821
24.925217948 3.241745055 8.541397273
8.939313820 -1.541130972 9.964423119
14.674222306 -1.554407502 9.841787185
2.103899328 6.521957740 6.567800133
7.902493760 6.521280686 6.495742029
13.599956304 6.513033911 6.387486212
19.360055390 6.487281866 6.325518533
23.059584687 6.483180753 9.692118988
1.770903131 1.601549979 8.308351660
3.896913600 0.074417563 8.344300626
7.306539864 1.687609994 8.169450119
9.559063206 0.071510208 8.286426398
12.996793068 1.680146305 8.065838815
15.259615366 0.060272535 8.159840215
18.735094566 1.697719331 7.935781844
21.209076366 6.289539569 7.985629874
23.875852307 1.100607887 7.774314345
1.769807773 4.993716402 8.309543948
3.830511118 3.303006269 8.357167576
7.306550638 4.907126142 8.169627796
9.558473207 3.295313585 8.286817816
12.996443506 4.902532529 8.069415679
15.243361069 3.281889119 8.153219517
18.668215718 4.853269477 7.948114705
20.932727191 3.492948157 7.836637377
23.709144824 5.113614339 7.917505047
25.504965516 1.510345926 6.299571420
25.743827674 2.466488104 6.345628844
25.333721596 1.245669596 5.376786725

[truncated: 14 more sheets: monolayer edge (1T-WS2)-3, monolayer edge (1T-WS2)-4, monolayer edge (2H-WS2)-1, monolayer edge (2H-WS2)-2, monolayer edge (2H-WS2)-3, monolayer edge (2H-WS2)-4, stepped edge (1T-WS2)-1, stepped edge (1T-WS2)-2, stepped edge (1T-WS2)-3, stepped edge (1T-WS2)-4, stepped edge (2H-WS2)-1, stepped edge (2H-WS2)-2, stepped edge (2H-WS2)-3, stepped edge (2H-WS2)-4]
